# Supplementary material for: Mitochondrial structure and function in OCRL depleted cells
Source: Front Cell Dev Biol. 2025 Nov 20;13:1679675. doi: 10.3389/fcell.2025.1679675 (PMC12675431; doi:10.3389/fcell.2025.1679675)
Supplement: Supplementary file 5 [file Table1.xlsx]

## Sheet: Sheet1
EnsemblGeneID	Symbol	Log2FC	pvalue	padj
ENSG00000179091	CYC1	0.142747	0.240477	0.370976
ENSG00000117118	SDHB	0.474106	0.00226385	0.00713073
ENSG00000167186	COQ7	-0.0667202	0.663168	0.769032
ENSG00000073578	SDHA	-0.15251	0.0738503	0.146211
ENSG00000010256	UQCRC1	-0.0929789	0.272216	0.40666
ENSG00000110871	COQ5	-0.353869	0.00636115	0.0179586
ENSG00000131828	PDHA1	0.140557	0.24956	0.381107
ENSG00000088682	COQ9	0.20849	0.0743258	0.147048
ENSG00000262814	MRPL12	0.163718	0.173318	0.287277
ENSG00000099624	ATP5F1D	0.217199	0.111333	0.203296
ENSG00000178741	COX5A	0.0143447	0.892296	0.936332
ENSG00000165898	ISCA2	0.0145314	0.945979	0.970053
ENSG00000105819	PMPCB	-0.298579	0.00624349	0.0176659
ENSG00000169021	UQCRFS1	0.033089	0.779176	0.858714
ENSG00000152234	ATP5F1A	0.0520778	0.336285	0.475823
ENSG00000105953	OGDH	0.346161	4.23e-06	2.14e-05
ENSG00000168291	PDHB	0.0289612	0.805772	0.877273
ENSG00000140740	UQCRC2	-0.0233158	0.777646	0.857639
ENSG00000204370	SDHD	-0.0028179	0.986335	0.992832
ENSG00000061794	MRPS35	0.312346	0.00255286	0.00795656
ENSG00000164405	UQCRQ	0.434009	0.00299641	0.00919912
ENSG00000204822	MRPL53	0.192121	0.250618	0.382144
ENSG00000137992	DBT	-0.035935	0.669922	0.774886
ENSG00000004799	PDK4	not found	not found	not found
ENSG00000146701	MDH2	0.12209	0.149015	0.255752
ENSG00000113048	MRPS27	0.274684	0.00237107	0.00744156
ENSG00000062485	CS	0.324708	1.51e-06	8.07e-06
ENSG00000109519	GRPEL1	0.184912	0.289886	0.426817
ENSG00000150768	DLAT	0.0370257	0.691789	0.791964
ENSG00000138095	LRPPRC	0.0720312	0.217252	0.343045
ENSG00000119689	DLST	0.0158817	0.851094	0.909356
ENSG00000110435	PDHX	-0.0209606	0.859242	0.913928
ENSG00000168827	GFM1	-0.0552661	0.608824	0.726461
ENSG00000143158	MPC2	-0.00495602	0.977241	0.988128
ENSG00000023228|ENSG00000283447	NDUFS1	not found	not found	not found
ENSG00000259494	MRPL46	-0.0478938	0.799282	0.872866
ENSG00000124172	ATP5F1E	-0.184523	0.0123186	0.0321287
ENSG00000075415	SLC25A3	0.0611429	0.286786	0.423256
ENSG00000181610	MRPS23	0.0767318	0.56962	0.694486
ENSG00000091483	FH	0.119367	0.268724	0.402696
ENSG00000165688	PMPCA	0.134957	0.202065	0.323982
ENSG00000110955	ATP5F1B	0.148989	0.0115871	0.0304718
ENSG00000154079	SDHAF4	-0.320162	0.104621	0.193807
ENSG00000184076	UQCR10	-0.0559121	0.685627	0.786783
ENSG00000135070	ISCA1	0.00875459	0.949054	0.971783
ENSG00000136143	SUCLA2	-0.174973	0.130328	0.230463
ENSG00000132423	COQ3	not found	not found	not found
ENSG00000067704	IARS2	0.449424	7.03e-08	4.34e-07
ENSG00000116898	MRPS15	0.144546	0.292079	0.429204
ENSG00000166411	IDH3A	0.0405404	0.776124	0.856705
ENSG00000166260	COX11	-0.077816	0.446678	0.584911
ENSG00000171503	ETFDH	0.372212	0.0227557	0.0543923
ENSG00000134809	TIMM10	0.258067	0.241867	0.372597
ENSG00000130312	MRPL34	0.244236	0.108595	0.199342
ENSG00000112651	MRPL2	0.105988	0.597966	0.7178
ENSG00000248098	BCKDHA	0.389261	0.0473828	0.101241
ENSG00000173660	UQCRH	0.00994322	0.923361	0.956718
ENSG00000146066	HIGD2A	0.133973	0.358241	0.498519
ENSG00000241837	ATP5PO	-0.0277129	0.756984	0.842306
ENSG00000127884	ECHS1	0.153044	0.158676	0.268401
ENSG00000050426	LETMD1	1.12692	1.88e-08	1.23e-07
ENSG00000111775	COX6A1	0.229123	0.0272706	0.0634872
ENSG00000014919	COX15	-0.188669	0.0476019	0.101641
ENSG00000141385	AFG3L2	0.00275171	0.977024	0.988047
ENSG00000084754	HADHA	0.368258	8.84e-08	5.4e-07
ENSG00000140374	ETFA	-0.0165993	0.866858	0.919185
ENSG00000115286	NDUFS7	0.444148	0.000751054	0.00262164
ENSG00000157184	CPT2	-0.157496	0.230476	0.359439
ENSG00000083123	BCKDHB	0.295717	0.0228639	0.054624
ENSG00000101365	IDH3B	0.158486	0.209807	0.333708
ENSG00000011376	LARS2	0.0501732	0.6069	0.724971
ENSG00000122971	ACADS	not found	not found	not found
ENSG00000168924	LETM1	0.281859	0.000423432	0.00156256
ENSG00000169020	ATP5ME	0.4494	0.0563043	0.117065
ENSG00000198836	OPA1	-0.114976	0.136833	0.239265
ENSG00000148090	AUH	0.0142699	0.946784	0.970246
ENSG00000163541	SUCLG1	0.600695	4.63e-10	3.51e-09
ENSG00000178127	NDUFV2	-0.0373446	0.710609	0.806691
ENSG00000119723	COQ6	0.563808	0.00437737	0.0128935
ENSG00000055950	MRPL43	0.329452	0.00866376	0.0235528
ENSG00000106077	ABHD11	0.102914	0.421556	0.559799
ENSG00000154723	ATP5PF	-0.0204498	0.877977	0.927099
ENSG00000166136	NDUFB8	-0.299085	0.00646916	0.0182303
ENSG00000196365	LONP1	0.120716	0.152601	0.260623
ENSG00000091140	DLD	0.235191	0.0105684	0.028063
ENSG00000156709	AIFM1	0.0525781	0.66248	0.768394
ENSG00000134463	ECHDC3	not found	not found	not found
ENSG00000155008	APOOL	-0.00150687	0.986874	0.993073
ENSG00000159111	MRPL10	0.021277	0.865856	0.91837
ENSG00000148187	MRRF	0.010031	0.939118	0.966081
ENSG00000110717	NDUFS8	0.0669351	0.495973	0.631313
ENSG00000117054	ACADM	-0.24216	0.0181296	0.0447794
ENSG00000132305	IMMT	-0.0121476	0.851543	0.909627
ENSG00000100575	TIMM9	-0.0326291	0.838374	0.900614
ENSG00000151729	SLC25A4	-0.373921	0.0291476	0.0671193
ENSG00000100347	SAMM50	0.000193405	0.998829	0.999402
ENSG00000158864	NDUFS2	0.0584628	0.546482	0.674348
ENSG00000167792	NDUFV1	0.45398	1.08e-05	5.17e-05
ENSG00000100412	ACO2	0.144747	0.0902982	0.172125
ENSG00000156502	SUPV3L1	-0.0286088	0.830429	0.895307
ENSG00000066926	FECH	1.91693	3.45e-16	4.11e-15
ENSG00000085760	MTIF2	0.027427	0.807093	0.878506
ENSG00000167085	PHB	0.35997	0.000546606	0.00197373
ENSG00000198130	HIBCH	-0.0167833	0.843735	0.904127
ENSG00000122140	MRPS2	0.2056	0.139158	0.242448
ENSG00000113013	HSPA9	-0.171827	0.231752	0.361033
ENSG00000148290|ENSG00000280627	SURF1	not found	not found	not found
ENSG00000165672	PRDX3	0.106531	0.219387	0.345478
ENSG00000165678	GHITM	-0.180279	0.0457087	0.0982856
ENSG00000151806	GUF1	-0.193293	0.0571223	0.118513
ENSG00000099800	TIMM13	0.188427	0.200867	0.322628
ENSG00000214113	LYRM4	-0.111328	0.353605	0.493502
ENSG00000166902	MRPL16	0.0547332	0.71592	0.810271
ENSG00000185608	MRPL40	-0.153396	0.486868	0.623137
ENSG00000067829	IDH3G	0.437367	0.00497127	0.0143764
ENSG00000143252	SDHC	-0.209846	0.00274286	0.008488
ENSG00000136521	NDUFB5	0.0790934	0.56709	0.692188
ENSG00000167985	SDHAF2	0.0964953	0.465172	0.602506
ENSG00000135469	COQ10A	0.058709	0.76729	0.850282
ENSG00000160221	GATD3A	-0.139254	0.510622	0.643583
ENSG00000100348	TXN2	0.0841014	0.536428	0.665486
ENSG00000096080	MRPS18A	-0.120678	0.482542	0.619241
ENSG00000164919	COX6C	0.1175	0.460286	0.5979
ENSG00000147684	NDUFB9	0.153308	0.270892	0.40503
ENSG00000109919|ENSG00000285121	MTCH2	not found	not found	not found
ENSG00000184983|ENSG00000272765|ENSG00000273397|ENSG00000277365|ENSG00000281013	NDUFA6	not found	not found	not found
ENSG00000178537	SLC25A20	not found	not found	not found
ENSG00000169288	MRPL1	-0.0637843	0.533867	0.663508
ENSG00000104980	TIMM44	-0.137888	0.0730743	0.145025
ENSG00000138495	COX17	-0.510844	0.014767	0.0375383
ENSG00000173436	MICOS10	-0.290685	0.0265598	0.0621751
ENSG00000112096|ENSG00000285441	SOD2	not found	not found	not found
ENSG00000126267	COX6B1	0.196041	0.0650481	0.131397
ENSG00000213585	VDAC1	0.209447	0.00418112	0.0123729
ENSG00000125656	CLPP	0.189727	0.139671	0.24299
ENSG00000138796	HADH	0.101482	0.374229	0.514704
ENSG00000115361	ACADL	not found	not found	not found
ENSG00000075239	ACAT1	0.366094	0.00753546	0.0208266
ENSG00000156928	MALSU1	-0.0606127	0.674655	0.778487
ENSG00000166855	CLPX	-0.0121524	0.907298	0.946126
ENSG00000164258	NDUFS4	0.144705	0.301858	0.440093
ENSG00000105364	MRPL4	0.107825	0.413794	0.552267
ENSG00000108561	C1QBP	0.164923	0.0584935	0.120783
ENSG00000107959	PITRM1	0.770177	5.23e-14	5.38e-13
ENSG00000101019	UQCC1	-0.0670013	0.540639	0.668983
ENSG00000162910	MRPL55	0.445314	0.0370618	0.0822168
ENSG00000274853|ENSG00000278619	MRM1	not found	not found	not found
ENSG00000116353	MECR	0.0974971	0.517829	0.649864
ENSG00000135900	MRPL44	-0.148927	0.34407	0.48327
ENSG00000119471	HSDL2	-0.0481555	0.622907	0.737644
ENSG00000120333	MRPS14	0.344381	0.0182268	0.0450009
ENSG00000197150	ABCB8	0.535471	2.75e-08	1.77e-07
ENSG00000171953	ATPAF2	-0.0814916	0.620083	0.735676
ENSG00000139180	NDUFA9	-0.16165	0.0762121	0.150059
ENSG00000168275	COA6	0.0771697	0.721594	0.814774
ENSG00000099821	POLRMT	-0.0583929	0.601177	0.720284
ENSG00000136003	ISCU	0.0919415	0.461968	0.599606
ENSG00000130347	RTN4IP1	-0.195927	0.477674	0.614643
ENSG00000197444	OGDHL	-0.425228	0.0237981	0.0565843
ENSG00000165629	ATP5F1C	0.0766796	0.428176	0.566592
ENSG00000103507	BCKDK	0.394237	0.00058445	0.00209142
ENSG00000164347	GFM2	0.0415913	0.728699	0.820338
ENSG00000123545	NDUFAF4	-0.158016	0.259735	0.392586
ENSG00000125434	SLC25A35	not found	not found	not found
ENSG00000108528	SLC25A11	-0.0717908	0.55667	0.68342
ENSG00000150779	TIMM8B	-0.12143	0.384892	0.524709
ENSG00000100294	MCAT	0.113382	0.553279	0.680489
ENSG00000181873	IBA57	0.0996002	0.350193	0.489961
ENSG00000215021	PHB2	0.118713	0.0820868	0.159305
ENSG00000132676	DAP3	0.0399777	0.675346	0.779018
ENSG00000103121	CMC2	-0.150975	0.0947288	0.17881
ENSG00000205138	SDHAF1	not found	not found	not found
ENSG00000239789	MRPS17	-0.0280219	0.892397	0.936332
ENSG00000147576	ADHFE1	-0.592403	0.0305952	0.0698846
ENSG00000244005	NFS1	0.802641	0.000132654	0.00053701
ENSG00000101247	NDUFAF5	-0.0869591	0.573187	0.697197
ENSG00000158042	MRPL17	0.202259	0.231215	0.360276
ENSG00000136463	TACO1	-0.0178386	0.926776	0.958705
ENSG00000171109	MFN1	0.28532	0.00731381	0.0202906
ENSG00000196850	PPTC7	-0.00787808	0.9513	0.973439
ENSG00000174547	MRPL11	-0.0843767	0.547388	0.675018
ENSG00000131143	COX4I1	0.193922	0.0351563	0.0786782
ENSG00000145494	NDUFS6	-0.124637	0.399292	0.538493
ENSG00000172172	MRPL13	0.136622	0.421384	0.559677
ENSG00000083720	OXCT1	-0.111683	0.348437	0.48819
ENSG00000135940	COX5B	0.191419	0.167072	0.279081
ENSG00000005882	PDK2	0.254354	0.100379	0.187544
ENSG00000023330	ALAS1	0.118634	0.347458	0.487161
ENSG00000243147	MRPL33	0.0639923	0.567486	0.692551
ENSG00000135297	MTO1	0.00916075	0.945932	0.970053
ENSG00000121897	LIAS	-0.0300653	0.840415	0.901833
ENSG00000128609	NDUFA5	-0.270448	0.0214189	0.0516945
ENSG00000165264	NDUFB6	0.00291628	0.988611	0.994031
ENSG00000128654	MTX2	0.113289	0.494641	0.630155
ENSG00000172340	SUCLG2	0.56033	3.32e-06	1.7e-05
ENSG00000137714	FDX1	0.0010252	0.99618	0.998015
ENSG00000100075	SLC25A1	-0.107582	0.2475	0.378953
ENSG00000147586	MRPS28	-0.0367545	0.832494	0.896423
ENSG00000105197	TIMM50	-0.0416165	0.647079	0.75656
ENSG00000165637	VDAC2	0.137254	0.164388	0.275454
ENSG00000181035	SLC25A42	-0.405029	0.0687845	0.137904
ENSG00000196683	TOMM7	-0.0160733	0.932254	0.961504
ENSG00000104823|ENSG00000282853	ECH1	not found	not found	not found
ENSG00000059691	GATB	0.103329	0.502875	0.637386
ENSG00000074582	BCS1L	0.123384	0.497873	0.632994
ENSG00000132591	ERAL1	0.0527959	0.655281	0.762889
ENSG00000187118	CMC1	0.0336378	0.879018	0.927811
ENSG00000086504	MRPL28	0.254155	0.120803	0.217418
ENSG00000123297	TSFM	-0.114661	0.477604	0.614611
ENSG00000165060	FXN	-0.087532	0.575558	0.69897
ENSG00000169599	NFU1	0.199179	0.296523	0.434042
ENSG00000139131	YARS2	-0.0747598	0.622355	0.737555
ENSG00000197345	MRPL21	0.13089	0.382406	0.522188
ENSG00000159423	ALDH4A1	-0.165457	0.302724	0.441085
ENSG00000158882	TOMM40L	0.27186	0.0987873	0.185191
ENSG00000137806	NDUFAF1	-0.0625161	0.784633	0.862184
ENSG00000140990	NDUFB10	0.425795	0.00174393	0.00564068
ENSG00000196177	ACADSB	-0.330067	0.0493004	0.104685
ENSG00000135972	MRPS9	-0.223683	0.0794013	0.155043
ENSG00000163050	COQ8A	-0.0441934	0.8037	0.875695
ENSG00000072778	ACADVL	0.369977	1.78e-05	8.2e-05
ENSG00000167113	COQ4	-0.0130925	0.908507	0.946963
ENSG00000137547	MRPL15	0.0390448	0.784924	0.862185
ENSG00000131495	NDUFA2	0.130505	0.473206	0.610473
ENSG00000143314	MRPL24	0.413408	0.0266705	0.0623924
ENSG00000144381	HSPD1	0.1641	0.00459751	0.0134536
ENSG00000168653	NDUFS5	-0.123311	0.313066	0.452085
ENSG00000147853	AK3	-0.0316237	0.692323	0.792348
ENSG00000172115	CYCS	0.134778	0.132223	0.232715
ENSG00000027001	MIPEP	0.0851102	0.673044	0.777142
ENSG00000186687	LYRM7	0.320395	0.000887595	0.00305088
ENSG00000095321	CRAT	0.52097	0.000393019	0.00146127
ENSG00000114054	PCCB	0.122319	0.258157	0.390853
ENSG00000125445	MRPS7	0.10174	0.376155	0.516741
ENSG00000114686	MRPL3	0.237749	0.00804527	0.0220782
ENSG00000100033	PRODH	not found	not found	not found
ENSG00000175198	PCCA	-0.204504	0.0343378	0.0770818
ENSG00000078070	MCCC1	-0.277748	0.0447105	0.0964025
ENSG00000128626|ENSG00000283018	MRPS12	not found	not found	not found
ENSG00000162129	CLPB	0.154021	0.180357	0.296476
ENSG00000152256	PDK1	0.604676	0.000158138	0.000630652
ENSG00000149792	MRPL49	-0.0735613	0.607068	0.725049
ENSG00000112695	COX7A2	0.188686	0.13571	0.237569
ENSG00000171202	TMEM126A	0.257963	0.352242	0.492285
ENSG00000121310	ECHDC2	not found	not found	not found
ENSG00000004961	HCCS	-0.381782	0.0459383	0.098612
ENSG00000106049	HIBADH	0.515014	0.000652906	0.00231498
ENSG00000115364	MRPL19	-0.19983	0.0251704	0.0594044
ENSG00000171421	MRPL36	-0.196134	0.305309	0.443588
ENSG00000174032	SLC25A30	0.2698	0.245008	0.376134
ENSG00000161267|ENSG00000275544	BDH1	not found	not found	not found
ENSG00000145982	FARS2	-0.113937	0.463717	0.601292
ENSG00000131269	ABCB7	0.00905342	0.937938	0.965556
ENSG00000173171	MTX1	-0.121186	0.614109	0.730889
ENSG00000267855	NDUFA7	0.142173	0.502894	0.637386
ENSG00000134375	TIMM17A	0.264086	0.074487	0.147304
ENSG00000143149	ALDH9A1	0.644538	5.93e-12	5.24e-11
ENSG00000163319	MRPS18C	0.154506	0.429549	0.567762
ENSG00000247626	MARS2	-0.0439697	0.811953	0.882244
ENSG00000119711	ALDH6A1	-0.345491	0.00016998	0.000674402
ENSG00000161513	FDXR	-0.952498	1.97e-08	1.29e-07
ENSG00000257218	GATC	0.119119	0.0933905	0.17681
ENSG00000126602	TRAP1	0.284844	0.00107416	0.00362508
ENSG00000151498	ACAD8	-0.0972868	0.500242	0.635239
ENSG00000111275	ALDH2	-0.116336	0.323741	0.462847
ENSG00000108179	PPIF	0.169333	0.189435	0.307856
ENSG00000177370|ENSG00000277649|ENSG00000278501	TIMM22	not found	not found	not found
ENSG00000128928	IVD	0.189818	0.00569234	0.0162415
ENSG00000087299	L2HGDH	0.174614	0.251669	0.383207
ENSG00000105755	ETHE1	not found	not found	not found
ENSG00000242485	MRPL20	0.111155	0.431248	0.569469
ENSG00000005022	SLC25A5	0.252886	0.000901539	0.00309194
ENSG00000115840	SLC25A12	0.0513994	0.730627	0.822101
ENSG00000266472	MRPS21	-0.0655937	0.480686	0.617266
ENSG00000100216	TOMM22	0.0309368	0.769461	0.851803
ENSG00000167315	ACAA2	-0.0432886	0.622194	0.73747
ENSG00000185414	MRPL30	0.0403898	0.695282	0.794396
ENSG00000103423|ENSG00000276726	DNAJA3	not found	not found	not found
ENSG00000090266	NDUFB2	0.297481	0.0402336	0.0882729
ENSG00000074071	MRPS34	0.0949587	0.467767	0.604743
ENSG00000105379	ETFB	-0.177291	0.220154	0.346213
ENSG00000135537	AFG1L	0.101973	0.562569	0.688515
ENSG00000130770|ENSG00000285390	ATP5IF1	not found	not found	not found
ENSG00000116459	ATP5PB	0.0373564	0.663116	0.769032
ENSG00000127184	COX7C	0.149863	0.0993639	0.18612
ENSG00000106554	CHCHD3	0.0877215	0.257896	0.390631
ENSG00000115520	COQ10B	0.181809	0.449119	0.58706
ENSG00000176715	ACSF3	-0.143579	0.189707	0.308138
ENSG00000004142	POLDIP2	0.108889	0.256648	0.389244
ENSG00000183048	SLC25A10	0.0966701	0.55989	0.686345
ENSG00000004864	SLC25A13	-0.103249	0.208218	0.331941
ENSG00000067992	PDK3	-0.56007	0.0140641	0.0359746
ENSG00000151376	ME3	not found	not found	not found
ENSG00000082515	MRPL22	-0.335184	0.0230566	0.0550374
ENSG00000182054	IDH2	-0.254318	0.000263711	0.00101117
ENSG00000105607	GCDH	-0.0433044	0.741405	0.830216
ENSG00000136522	MRPL47	-0.149151	0.299737	0.437643
ENSG00000138777	PPA2	-0.26824	0.00734476	0.0203683
ENSG00000143436	MRPL9	-0.00500982	0.969098	0.983707
ENSG00000250479|ENSG00000273607	CHCHD10	not found	not found	not found
ENSG00000116874	WARS2	0.142419	0.461001	0.59855
ENSG00000125454	SLC25A19	0.152468	0.581682	0.704263
ENSG00000145439	CBR4	-0.240563	0.0125907	0.0327284
ENSG00000183172|ENSG00000272835|ENSG00000272901|ENSG00000274112	SMDT1	not found	not found	not found
ENSG00000063854	HAGH	-0.0511695	0.713774	0.808631
ENSG00000161281	COX7A1	not found	not found	not found
ENSG00000148824	MTG1	0.116651	0.165255	0.276609
ENSG00000178449	COX14	not found	not found	not found
ENSG00000184752	NDUFA12	0.259826	0.0858096	0.165173
ENSG00000182180	MRPS16	-0.010123	0.906143	0.945275
ENSG00000120832	MTERF2	0.0662991	0.712953	0.807892
ENSG00000205707	ETFRF1	0.125114	0.629063	0.742437
ENSG00000115159	GPD2	1.30208	1.09e-11	9.52e-11
ENSG00000130414	NDUFA10	0.0102826	0.915913	0.951721
ENSG00000151366	NDUFC2	-0.0628183	0.574048	0.697801
ENSG00000119705	SLIRP	-0.0976908	0.52643	0.657353
ENSG00000198899	MT-ATP6	0.276907	9.28e-11	7.46e-10
ENSG00000198712	MT-CO2	0.367617	1.11e-13	1.13e-12
ENSG00000075336	TIMM21	-0.117801	0.418202	0.556405
ENSG00000119421	NDUFA8	0.0994822	0.548777	0.676112
ENSG00000115419	GLS	0.820257	2.18e-26	4.25e-25
ENSG00000147123	NDUFB11	0.0146053	0.892765	0.936342
ENSG00000181192	DHTKD1	0.0974312	0.191605	0.310498
ENSG00000115042	FAHD2A	-0.282522	0.00455031	0.0133352
ENSG00000112474|ENSG00000204228|ENSG00000225312|ENSG00000228357|ENSG00000228712|ENSG00000232357	HSD17B8	not found	not found	not found
ENSG00000137133	HINT2	-0.0441796	0.825572	0.891435
ENSG00000144029	MRPS5	0.0013563	0.985757	0.992665
ENSG00000204564|ENSG00000206487|ENSG00000224120|ENSG00000233164|ENSG00000233641|ENSG00000237012|ENSG00000237100	C6orf136	not found	not found	not found
ENSG00000176422	SPRYD4	-0.224496	0.0133256	0.0343429
ENSG00000175536	LIPT2	not found	not found	not found
ENSG00000104325	DECR1	0.240294	0.039774	0.0874124
ENSG00000125901	MRPS26	-0.00933096	0.947667	0.970791
ENSG00000102743	SLC25A15	0.231396	0.199959	0.32153
ENSG00000160194	NDUFV3	0.0462076	0.639991	0.750858
ENSG00000137274	BPHL	-0.00763997	0.946181	0.970053
ENSG00000165283	STOML2	0.219467	0.0209823	0.0507552
ENSG00000148450	MSRB2	-0.265057	0.0484737	0.103181
ENSG00000103642	LACTB	0.405941	0.0159497	0.0401092
ENSG00000130204	TOMM40	-0.0145613	0.838835	0.900816
ENSG00000148339	SLC25A25	0.357081	0.0171945	0.0427501
ENSG00000173137|ENSG00000285451	ADCK5	not found	not found	not found
ENSG00000111271	ACAD10	0.113103	0.249593	0.381116
ENSG00000102763	VWA8	-0.0758543	0.411872	0.550611
ENSG00000137500	CCDC90B	-0.625002	5.93e-11	4.84e-10
ENSG00000007923	DNAJC11	-0.0981631	0.228941	0.357292
ENSG00000125652	ALKBH7	-0.097729	0.556356	0.683336
ENSG00000178445	GLDC	-0.684174	3.55e-13	3.47e-12
ENSG00000238205	MPC1L	not found	not found	not found
ENSG00000159445	THEM4	-0.707882	1.98e-08	1.29e-07
ENSG00000106028|ENSG00000262771	SSBP1	not found	not found	not found
ENSG00000108826	MRPL27	-0.387256	0.00668076	0.0187282
ENSG00000100209	HSCB	-0.198192	0.324196	0.463355
ENSG00000048544	MRPS10	0.0729743	0.572058	0.696362
ENSG00000162433	AK4	-0.0253413	0.792666	0.867885
ENSG00000197785	ATAD3A	0.332886	0.0142635	0.0363911
ENSG00000116221	MRPL37	0.287895	0.00969282	0.0260005
ENSG00000148334	PTGES2	0.0439337	0.717642	0.811627
ENSG00000184470	TXNRD2	0.267076	0.365383	0.505746
ENSG00000183549	ACSM5	not found	not found	not found
ENSG00000122873	CISD1	0.218331	0.106173	0.195954
ENSG00000182154	MRPL41	0.414107	0.035585	0.07951
ENSG00000117791	MTARC2	0.225522	0.490168	0.626269
ENSG00000243927	MRPS6	-0.790586	4.34e-17	5.44e-16
ENSG00000214026|ENSG00000288141	MRPL23	not found	not found	not found
ENSG00000137767	SQOR	not found	not found	not found
ENSG00000133028	SCO1	-0.220639	0.0111684	0.0294764
ENSG00000100116	GCAT	-0.581079	0.0051265	0.0147814
ENSG00000120254	MTHFD1L	-0.100982	0.207126	0.3305
ENSG00000198721	ECI2	0.211718	0.0839763	0.162294
ENSG00000156467	UQCRB	0.21113	0.0184451	0.0454863
ENSG00000167863	ATP5PD	0.257243	0.0746698	0.14757
ENSG00000167283	ATP5MG	-0.14872	0.208318	0.332061
ENSG00000160124	CCDC58	-0.098377	0.57324	0.697197
ENSG00000131844|ENSG00000275300|ENSG00000281742	MCCC2	not found	not found	not found
ENSG00000124370	MCEE	0.389859	0.12628	0.224981
ENSG00000124615	MOCS1	-0.564571	0.00203513	0.00647913
ENSG00000146085	MMUT	0.123885	0.251571	0.383207
ENSG00000122696	SLC25A51	-0.152636	0.25023	0.381806
ENSG00000197912	SPG7	-0.125777	0.0506901	0.107065
ENSG00000154518	ATP5MC3	0.155927	0.145125	0.250526
ENSG00000138138|ENSG00000283024	ATAD1	not found	not found	not found
ENSG00000154814	OXNAD1	-0.122083	0.370522	0.510613
ENSG00000101181	MTG2	0.0224946	0.815255	0.884901
ENSG00000117593	DARS2	0.00245455	0.981978	0.990174
ENSG00000111639	MRPL51	0.0817421	0.487373	0.623555
ENSG00000173599	PC	-0.099959	0.402382	0.540934
ENSG00000125246	CLYBL	1.304	4.3e-06	2.17e-05
ENSG00000135241	PNPLA8	0.224963	0.0348069	0.077984
ENSG00000103150	MLYCD	-0.266735	0.00867479	0.0235782
ENSG00000145337	PYURF	0.149864	0.261792	0.395026
ENSG00000126768	TIMM17B	-0.0617734	0.644949	0.754821
ENSG00000106591	MRPL32	0.0532224	0.721846	0.814812
ENSG00000144741|ENSG00000282739	SLC25A26	not found	not found	not found
ENSG00000250799	PRODH2	not found	not found	not found
ENSG00000114021	NIT2	-0.00198381	0.989867	0.994505
ENSG00000267673	FDX2	0.066369	0.795813	0.870169
ENSG00000082212	ME2	0.11701	0.148449	0.254908
ENSG00000178952	TUFM	-0.00928939	0.91699	0.95231
ENSG00000156885	COX6A2	not found	not found	not found
ENSG00000014824	SLC30A9	-0.0949065	0.200851	0.322628
ENSG00000144559|ENSG00000279643	TAMM41	not found	not found	not found
ENSG00000265354	TIMM23	0.131268	0.323273	0.462368
ENSG00000155906	RMND1	-0.144563	0.382542	0.522234
ENSG00000116688	MFN2	0.0201307	0.778604	0.858219
ENSG00000213221	DNLZ	0.763262	0.0108377	0.0286798
ENSG00000163528	CHCHD4	-0.00837851	0.974785	0.987074
ENSG00000004779	NDUFAB1	-0.35554	0.0511455	0.107912
ENSG00000166743	ACSM1	not found	not found	not found
ENSG00000183513	COA5	-0.0826498	0.588217	0.709914
ENSG00000173085	COQ2	-0.300234	0.0618657	0.126194
ENSG00000164494	PDSS2	-0.103261	0.547326	0.675018
ENSG00000113790	EHHADH	not found	not found	not found
ENSG00000213619|ENSG00000285387	NDUFS3	not found	not found	not found
ENSG00000135776	ABCB10	0.232434	0.0719603	0.143255
ENSG00000131730	CKMT2	not found	not found	not found
ENSG00000131368	MRPS25	0.125838	0.212519	0.336984
ENSG00000177646	ACAD9	0.03107	0.782048	0.860504
ENSG00000133983	COX16	0.14462	0.286241	0.42272
ENSG00000177150	FAM210A	0.339253	0.0347754	0.0779511
ENSG00000112304	ACOT13	-0.549419	1.28e-05	6.07e-05
ENSG00000110090	CPT1A	2.91839	5.85e-107	6.08e-105
ENSG00000157326|ENSG00000284807	DHRS4	not found	not found	not found
ENSG00000186314	PRELID2	0.00815176	0.969497	0.983898
ENSG00000134905	CARS2	0.0934218	0.334102	0.47334
ENSG00000146729	NIPSNAP2	0.381038	0.000207389	0.000810143
ENSG00000099795	NDUFB7	0.22597	0.129941	0.229925
ENSG00000174917	MICOS13	0.95287	6.57e-05	0.000280528
ENSG00000023572	GLRX2	0.490867	0.106079	0.195857
ENSG00000112996	MRPS30	-0.120466	0.167231	0.279271
ENSG00000284194	SCO2	not found	not found	not found
ENSG00000072506	HSD17B10	0.0119076	0.936705	0.964738
ENSG00000137513	NARS2	-0.163581	0.22761	0.355613
ENSG00000156990	RPUSD3	0.185927	0.0438041	0.0947751
ENSG00000139531	SUOX	-0.166444	0.232561	0.361948
ENSG00000123453	SARDH	0.502934	0.0552571	0.115261
ENSG00000132541	RIDA	-0.338898	0.109907	0.201299
ENSG00000176340	COX8A	0.319029	0.00216992	0.00687058
ENSG00000116096	SPR	not found	not found	not found
ENSG00000115204	MPV17	-0.025892	0.846565	0.906212
ENSG00000180011	ZADH2	-0.220322	0.0648415	0.131018
ENSG00000112110	MRPL18	0.229106	0.125839	0.224433
ENSG00000137124	ALDH1B1	0.0863851	0.513563	0.646499
ENSG00000172586	CHCHD1	0.151482	0.544122	0.672278
ENSG00000126953	TIMM8A	-0.271868	0.189967	0.308453
ENSG00000078668	VDAC3	0.320555	0.000871386	0.00300182
ENSG00000085491|ENSG00000284468	SLC25A24	not found	not found	not found
ENSG00000060762	MPC1	0.00338779	0.986703	0.993044
ENSG00000177542	SLC25A22	-0.0663139	0.558954	0.685741
ENSG00000151475	SLC25A31	not found	not found	not found
ENSG00000182902	SLC25A18	not found	not found	not found
ENSG00000072756	TRNT1	-0.0840439	0.492274	0.627808
ENSG00000119912	IDE	-0.248267	0.00371998	0.0111503
ENSG00000197448	GSTK1	-0.30603	0.0318125	0.0722035
ENSG00000137411|ENSG00000206476|ENSG00000223494|ENSG00000230985|ENSG00000234032|ENSG00000236178	VARS2	not found	not found	not found
ENSG00000115541	HSPE1	0.00932198	0.933891	0.962693
ENSG00000183617	MRPL54	-0.0312981	0.894623	0.937394
ENSG00000204316	MRPL38	0.167838	0.199618	0.321093
ENSG00000167862	MRPL58	0.0173003	0.919843	0.954281
ENSG00000137409	MTCH1	-0.110532	0.127115	0.226043
ENSG00000170855	TRIAP1	-0.407878	0.0225907	0.0541012
ENSG00000132300	PTCD3	-0.091575	0.18212	0.298494
ENSG00000006695	COX10	-0.164319	0.334647	0.473967
ENSG00000121057	AKAP1	0.520091	1.63e-11	1.39e-10
ENSG00000171861	MRM3	0.123607	0.625605	0.739834
ENSG00000004455	AK2	1.00921	1.41e-26	2.78e-25
ENSG00000175606	TMEM70	-0.014965	0.938454	0.96583
ENSG00000084092	NOA1	0.235637	0.121264	0.217966
ENSG00000050393	MCUR1	0.0962018	0.3278	0.466632
ENSG00000111843|ENSG00000284936	TMEM14C	not found	not found	not found
ENSG00000109390	NDUFC1	0.0843092	0.667514	0.772664
ENSG00000132313	MRPL35	0.172839	0.174596	0.288947
ENSG00000170906|ENSG00000273642|ENSG00000274359|ENSG00000275605|ENSG00000275724|ENSG00000276061|ENSG00000276220|ENSG00000276766|ENSG00000277722|ENSG00000278365	NDUFA3	not found	not found	not found
ENSG00000148459	PDSS1	0.104764	0.598992	0.718542
ENSG00000122912	SLC25A16	0.212574	0.130482	0.230632
ENSG00000164898	FMC1	-0.320779	0.101743	0.189534
ENSG00000005187	ACSM3	not found	not found	not found
ENSG00000156170	NDUFAF6	-0.398327	0.00160945	0.00525228
ENSG00000109424	UCP1	not found	not found	not found
ENSG00000164466	SFXN1	-0.151622	0.0257261	0.0605006
ENSG00000182512	GLRX5	0.171637	0.182794	0.299247
ENSG00000187024	PTRH1	not found	not found	not found
ENSG00000181991	MRPS11	-0.200425	0.101488	0.189237
ENSG00000196236	XPNPEP3	-0.0822087	0.319323	0.458317
ENSG00000164951	PDP1	2.16024	9.34e-66	5.32e-64
ENSG00000167969	ECI1	-0.1459	0.194087	0.313681
ENSG00000183032	SLC25A21	not found	not found	not found
ENSG00000197119	SLC25A29	-0.360537	8.86e-08	5.42e-07
ENSG00000162241	SLC25A45	not found	not found	not found
ENSG00000196636	SDHAF3	-0.0435902	0.848679	0.907687
ENSG00000101166	PRELID3B	0.339431	0.0424109	0.0922621
ENSG00000013306	SLC25A39	0.355864	0.00479681	0.0139345
ENSG00000119013	NDUFB3	-0.113709	0.532892	0.662751
ENSG00000076043	REXO2	0.263019	0.0207968	0.0503413
ENSG00000171766	GATM	-0.100467	0.743456	0.831676
ENSG00000132286	TIMM10B	-0.152379	0.182865	0.299272
ENSG00000104835|ENSG00000283104	SARS2	not found	not found	not found
ENSG00000016391	CHDH	-0.378019	0.0118365	0.03104
ENSG00000173141	MRPL57	-0.36094	0.000572561	0.00205467
ENSG00000213563	C8orf82	-0.119096	0.423199	0.561606
ENSG00000103356	EARS2	0.0446486	0.677958	0.78107
ENSG00000137106	GRHPR	-0.0776677	0.362054	0.50237
ENSG00000103707	MTFMT	-0.313253	0.142955	0.247424
ENSG00000049883	PTCD2	0.0665806	0.581283	0.703972
ENSG00000093144	ECHDC1	-0.410026	1.23e-05	5.84e-05
ENSG00000112855	HARS2	-0.0311609	0.834521	0.897913
ENSG00000189043	NDUFA4	-0.0697799	0.454676	0.592546
ENSG00000186010	NDUFA13	-0.0910237	0.319752	0.45865
ENSG00000163382	NAXE	0.00836031	0.954957	0.975249
ENSG00000178307	TMEM11	-0.207902	0.161588	0.27194
ENSG00000073169	SELENOO	0.064268	0.664388	0.770083
ENSG00000161653	NAGS	not found	not found	not found
ENSG00000133835	HSD17B4	0.271305	0.000592199	0.00211643
ENSG00000003509	NDUFAF7	0.0558355	0.645867	0.755589
ENSG00000065154	OAT	0.364354	0.0114174	0.0300672
ENSG00000136897	MRPL50	-0.054	0.750222	0.836729
ENSG00000131174	COX7B	0.120093	0.330027	0.469002
ENSG00000146282	RARS2	-0.0558703	0.590958	0.71197
ENSG00000204237	OXLD1	0.0768307	0.746084	0.833647
ENSG00000147592	LACTB2	-0.439213	0.0995528	0.186376
ENSG00000174886	NDUFA11	-0.0350362	0.745783	0.833414
ENSG00000175756	AURKAIP1	0.0251365	0.853277	0.910362
ENSG00000170791	CHCHD7	0.109373	0.547405	0.675018
ENSG00000182199	SHMT2	0.0996155	0.213309	0.337891
ENSG00000065911	MTHFD2	0.0873436	0.316647	0.455956
ENSG00000176623	RMDN1	-0.115561	0.274811	0.409397
ENSG00000021826	CPS1	3.60361	1.73e-81	1.26e-79
ENSG00000180992	MRPL14	-0.0411321	0.82056	0.888308
ENSG00000130349	MTRES1	0.126642	0.480514	0.61726
ENSG00000160439|ENSG00000273944|ENSG00000274418|ENSG00000274504|ENSG00000275474|ENSG00000276341|ENSG00000276684|ENSG00000276826|ENSG00000278149|ENSG00000278284	RDH13	not found	not found	not found
ENSG00000188917	TRMT2B	-0.351411	0.00715138	0.0198914
ENSG00000062582	MRPS24	0.190477	0.25147	0.383101
ENSG00000183978	COA3	-0.168412	0.258879	0.391521
ENSG00000104687	GSR	0.0183752	0.841446	0.902646
ENSG00000167136	ENDOG	-0.242698	0.354783	0.494645
ENSG00000105552	BCAT2	0.535476	0.000258995	0.000995276
ENSG00000172171	TEFM	0.274846	0.179972	0.295913
ENSG00000167107	ACSF2	0.795903	1.18e-07	7.09e-07
ENSG00000100416	TRMU	0.0445831	0.684393	0.785691
ENSG00000175110	MRPS22	-0.0168493	0.918861	0.953546
ENSG00000002549	LAP3	0.0161553	0.913287	0.950005
ENSG00000148672	GLUD1	-0.18072	0.0138078	0.0354426
ENSG00000117305	HMGCL	0.469024	0.0086493	0.0235227
ENSG00000189283	FHIT	1.65106	5.04e-07	2.82e-06
ENSG00000090263	MRPS33	-0.185385	0.265807	0.399299
ENSG00000151413	NUBPL	-0.528588	0.000552997	0.00199352
ENSG00000083099	LYRM2	-0.0733053	0.415231	0.553456
ENSG00000156968|ENSG00000261130|ENSG00000275543|ENSG00000282074	MPV17L	not found	not found	not found
ENSG00000179271	GADD45GIP1	0.297708	0.0291486	0.0671193
ENSG00000108064	TFAM	-0.0323679	0.607733	0.725532
ENSG00000059573	ALDH18A1	0.105519	0.15794	0.267579
ENSG00000151093	OXSM	not found	not found	not found
ENSG00000137944	KYAT3	0.0616121	0.591691	0.712668
ENSG00000143374	TARS2	-0.0797897	0.522604	0.654216
ENSG00000136270	TBRG4	0.229387	0.0248999	0.0588628
ENSG00000164983	TMEM65	0.829605	7.07e-13	6.72e-12
ENSG00000125995	ROMO1	0.0922863	0.605406	0.723932
ENSG00000126432	PRDX5	0.534472	1.36e-05	6.44e-05
ENSG00000120675	DNAJC15	-0.122134	0.362877	0.503212
ENSG00000162972	MAIP1	0.112617	0.65574	0.763232
ENSG00000181061	HIGD1A	-0.315862	0.00367354	0.0110349
ENSG00000174109	C16orf91	not found	not found	not found
ENSG00000140983	RHOT2	0.250741	0.00499765	0.0144367
ENSG00000160785	SLC25A44	0.106438	0.384032	0.523895
ENSG00000116882	HAO2	not found	not found	not found
ENSG00000155463	OXA1L	0.120621	0.195758	0.316015
ENSG00000164209	SLC25A46	0.091216	0.391862	0.531715
ENSG00000240857	RDH14	0.230841	0.275125	0.409734
ENSG00000156411	ATP5MPL	0.00804837	0.957141	0.97662
ENSG00000169239	CA5B	0.162008	0.4394	0.577606
ENSG00000068120	COASY	0.343973	0.00508037	0.0146544
ENSG00000274768|ENSG00000277972	CISD3	not found	not found	not found
ENSG00000100577	GSTZ1	-0.167022	0.235608	0.365488
ENSG00000160471	COX6B2	not found	not found	not found
ENSG00000167699	GLOD4	-0.385328	4.47e-07	2.53e-06
ENSG00000060971	ACAA1	-0.0460782	0.79558	0.87009
ENSG00000005469	CROT	0.188955	0.142009	0.246185
ENSG00000258429	PDF	0.080631	0.65795	0.765166
ENSG00000240230	COX19	-0.164145	0.173103	0.287022
ENSG00000145020	AMT	not found	not found	not found
ENSG00000090857	PDPR	0.16755	0.0316947	0.0719715
ENSG00000123213	NLN	0.729582	1.73e-20	2.53e-19
ENSG00000178096	BOLA1	not found	not found	not found
ENSG00000158578	ALAS2	not found	not found	not found
ENSG00000164284	GRPEL2	0.20212	0.12926	0.22901
ENSG00000164904	ALDH7A1	-0.366891	5.94e-07	3.29e-06
ENSG00000069998	HDHD5	-0.058363	0.631629	0.744628
ENSG00000127554	GFER	-0.304679	0.0458005	0.0984071
ENSG00000184903	IMMP2L	1.54052	1.09e-12	1.02e-11
ENSG00000131055	COX4I2	not found	not found	not found
ENSG00000154719	MRPL39	-0.249492	0.126802	0.225631
ENSG00000109576	AADAT	-0.132885	0.314685	0.453763
ENSG00000165775	FUNDC2	0.21036	0.0755741	0.148947
ENSG00000120992	LYPLA1	0.105348	0.246902	0.378362
ENSG00000163114	PDHA2	not found	not found	not found
ENSG00000112031	MTRF1L	-0.385928	0.00280461	0.00865604
ENSG00000130299	GTPBP3	0.258019	0.0553531	0.115409
ENSG00000163738	MTHFD2L	-0.342963	0.00809185	0.0221885
ENSG00000136758	YME1L1	-0.138619	0.0133657	0.0344346
ENSG00000119673	ACOT2	not found	not found	not found
ENSG00000256053	COA8	0.0716005	0.617927	0.733805
ENSG00000139428	MMAB	0.0245663	0.800902	0.874098
ENSG00000143224	PPOX	-0.0119301	0.942332	0.967815
ENSG00000117528	ABCD3	-0.0024041	0.978461	0.988864
ENSG00000142082	SIRT3	0.310473	0.0436747	0.0945246
ENSG00000166816	LDHD	not found	not found	not found
ENSG00000277936|ENSG00000278845	MRPL45	not found	not found	not found
ENSG00000130921	C12orf65	0.131283	0.148178	0.254537
ENSG00000148950	IMMP1L	-0.165638	0.287519	0.424067
ENSG00000140521	POLG	-0.0587018	0.524044	0.65549
ENSG00000123472	ATPAF1	-0.376588	0.000146744	0.00058943
ENSG00000135441	BLOC1S1	-0.271708	0.0786674	0.153996
ENSG00000136010	ALDH1L2	1.35047	4.51e-05	0.00019671
ENSG00000163626	COX18	-0.0321012	0.78248	0.860654
ENSG00000080819	CPOX	0.114488	0.340648	0.480132
ENSG00000112992	NNT	0.301855	0.000669378	0.00236677
ENSG00000224877	NDUFAF8	-0.146027	0.454171	0.591972
ENSG00000166896|ENSG00000262145	ATP23	not found	not found	not found
ENSG00000172992	DCAKD	0.20801	0.0288942	0.0666767
ENSG00000241468	ATP5MF	0.0313237	0.789021	0.86539
ENSG00000107819	SFXN3	2.03345	6.89e-13	6.55e-12
ENSG00000008311	AASS	-0.382274	8.89e-08	5.43e-07
ENSG00000184047	DIABLO	-0.586013	8.09e-10	5.96e-09
ENSG00000187581|ENSG00000277018	COX8C	not found	not found	not found
ENSG00000176894	PXMP2	-0.13554	0.404722	0.543293
ENSG00000113492	AGXT2	not found	not found	not found
ENSG00000135423	GLS2	not found	not found	not found
ENSG00000184831	APOO	0.0723059	0.676869	0.78006
ENSG00000240303	ACAD11	-0.207211	0.120563	0.217108
ENSG00000164241	C5orf63	not found	not found	not found
ENSG00000241935	HOGA1	not found	not found	not found
ENSG00000011295	TTC19	0.073346	0.497778	0.632994
ENSG00000182768	NGRN	-0.311717	2.33e-06	1.22e-05
ENSG00000179152	TCAIM	-0.248715	0.046362	0.0993837
ENSG00000140905	GCSH	-0.148415	0.336925	0.476381
ENSG00000124523	SIRT5	0.792118	3.5e-05	0.000155021
ENSG00000166123	GPT2	-0.364222	2.47e-05	0.000111977
ENSG00000214736	TOMM6	0.0311982	0.795026	0.869718
ENSG00000114023	FAM162A	0.888964	0.00035826	0.00134196
ENSG00000115657	ABCB6	1.539	1.4e-17	1.81e-16
ENSG00000133315	MACROD1	0.27542	0.201025	0.322835
ENSG00000128311	TST	-0.221547	0.325705	0.46475
ENSG00000198804	MT-CO1	0.473433	1.13e-16	1.39e-15
ENSG00000117640	MTFR1L	-0.134738	0.227849	0.355873
ENSG00000100445	SDR39U1	-0.148278	0.302717	0.441085
ENSG00000132837	DMGDH	not found	not found	not found
ENSG00000102078	SLC25A14	-0.110467	0.650429	0.759173
ENSG00000141391	PRELID3A	-0.334975	0.178075	0.293451
ENSG00000125611	CHCHD5	0.0317615	0.865773	0.918352
ENSG00000154174	TOMM70	0.136306	0.101055	0.188504
ENSG00000158793	NIT1	0.195057	0.139637	0.24299
ENSG00000180185	FAHD1	-0.333448	0.0196877	0.0481331
ENSG00000156026	MCU	0.507783	0.00111956	0.00376829
ENSG00000135929	CYP27A1	not found	not found	not found
ENSG00000198763	MT-ND2	-0.00386157	0.95209	0.973826
ENSG00000198886	MT-ND4	0.213436	0.0467582	0.100064
ENSG00000198786	MT-ND5	0.269251	1.68e-06	8.9e-06
ENSG00000081791	DELE1	-0.136763	0.0862783	0.165841
ENSG00000138399	FASTKD1	-0.0363177	0.756452	0.841971
ENSG00000102738	MRPS31	-0.236623	0.1034	0.191869
ENSG00000144908	ALDH1L1	not found	not found	not found
ENSG00000106246	PTCD1	-0.102631	0.346062	0.48579
ENSG00000138029	HADHB	0.0322508	0.763916	0.847646
ENSG00000043514	TRIT1	-0.175735	0.1425	0.246789
ENSG00000088766	CRLS1	0.390204	0.0073968	0.0204963
ENSG00000168237	GLYCTK	not found	not found	not found
ENSG00000164933	SLC25A32	0.120522	0.376811	0.517489
ENSG00000124608	AARS2	-0.203336	0.0476504	0.101692
ENSG00000157036	EXOG	-0.216923	0.0196231	0.0480088
ENSG00000106153	CHCHD2	-0.0281685	0.712611	0.807773
ENSG00000117009	KMO	not found	not found	not found
ENSG00000144040	SFXN5	-0.292871	0.001605	0.00524065
ENSG00000006744	ELAC2	0.404322	6.48e-06	3.2e-05
ENSG00000233276	GPX1	0.0354798	0.740745	0.829867
ENSG00000205560	CPT1B	0.233445	0.0577382	0.119544
ENSG00000214253	FIS1	0.217705	0.161124	0.271326
ENSG00000169230	PRELID1	0.196277	0.0537156	0.112551
ENSG00000175564	UCP3	-0.32949	0.147065	0.253123
ENSG00000153291	SLC25A27	not found	not found	not found
ENSG00000075303	SLC25A40	0.19319	0.170868	0.284061
ENSG00000125648	SLC25A23	0.00690158	0.913336	0.950005
ENSG00000114735	HEMK1	0.136034	0.289646	0.426572
ENSG00000114120	SLC25A36	-0.0508916	0.518069	0.650058
ENSG00000162600	OMA1	-0.00479396	0.977837	0.988491
ENSG00000165046	LETM2	-0.124482	0.501143	0.635918
ENSG00000157379|ENSG00000284868	DHRS1	not found	not found	not found
ENSG00000148175	STOM	4.57971	4.63e-15	5.09e-14
ENSG00000138382	METTL5	0.326029	0.0107542	0.0284912
ENSG00000175806|ENSG00000285250	MSRA	not found	not found	not found
ENSG00000167799	NUDT8	not found	not found	not found
ENSG00000163864	NMNAT3	not found	not found	not found
ENSG00000144659	SLC25A38	-0.130385	0.408738	0.547174
ENSG00000254858	MPV17L2	-0.574792	0.0096372	0.0258712
ENSG00000131473	ACLY	-0.0349244	0.588981	0.710632
ENSG00000173208	ABCD2	not found	not found	not found
ENSG00000160688	FLAD1	-0.18303	0.120674	0.217251
ENSG00000144182	LIPT1	0.318514	0.320582	0.459509
ENSG00000133943	DGLUCY	0.226509	0.106602	0.196687
ENSG00000100889|ENSG00000285241	PCK2	not found	not found	not found
ENSG00000152620	NADK2	-0.19363	0.0722575	0.143731
ENSG00000128309	MPST	0.0646912	0.413667	0.552216
ENSG00000166321	NUDT13	not found	not found	not found
ENSG00000275176|ENSG00000278540	ACACA	not found	not found	not found
ENSG00000183044	ABAT	-0.817792	2.57e-27	5.15e-26
ENSG00000134240	HMGCS2	not found	not found	not found
ENSG00000112294	ALDH5A1	-0.320438	0.00882965	0.0239618
ENSG00000223572	CKMT1A	not found	not found	not found
ENSG00000241878	PISD	-0.103374	0.486726	0.623111
ENSG00000065518	NDUFB4	0.291279	0.0148661	0.0377626
ENSG00000127540	UQCR11	0.104646	0.341115	0.480409
ENSG00000035141	FAM136A	-0.205124	0.0883127	0.168987
ENSG00000175768	TOMM5	-0.133305	0.239557	0.369925
ENSG00000115317	HTRA2	0.165925	0.331428	0.470316
ENSG00000125356	NDUFA1	0.228039	0.198944	0.320219
ENSG00000198727	MT-CYB	0.31529	2.61e-07	1.52e-06
ENSG00000143774	GUK1	0.582256	1.14e-05	5.46e-05
ENSG00000180902	D2HGDH	0.474787	4.05e-05	0.000177939
ENSG00000125741	OPA3	0.0337251	0.70009	0.797993
ENSG00000198074	AKR1B10	not found	not found	not found
ENSG00000107537	PHYH	-0.237125	0.167511	0.279647
ENSG00000164182	NDUFAF2	0.635713	3e-09	2.1e-08
ENSG00000130159	ECSIT	-0.0011488	0.993941	0.996658
ENSG00000175193|ENSG00000283765	PARL	not found	not found	not found
ENSG00000198015	MRPL42	-0.114651	0.0612395	0.125155
ENSG00000110011	DNAJC4	0.433416	0.0186031	0.0458353
ENSG00000217930|ENSG00000282228	PAM16	not found	not found	not found
ENSG00000072210	ALDH3A2	-0.050242	0.638077	0.749243
ENSG00000164398	ACSL6	not found	not found	not found
ENSG00000124532	MRS2	0.206372	0.0637503	0.129223
ENSG00000144827	ABHD10	-0.217012	0.0507066	0.107083
ENSG00000111911	HINT3	-0.0486638	0.739414	0.829319
ENSG00000101417	PXMP4	not found	not found	not found
ENSG00000128694	OSGEPL1	0.183684	0.255542	0.387905
ENSG00000164978	NUDT2	-0.131253	0.53234	0.662301
ENSG00000103018	CYB5B	-0.357634	6.11e-08	3.8e-07
ENSG00000132463	GRSF1	-0.0836443	0.25004	0.381673
ENSG00000203624|ENSG00000204568|ENSG00000223775|ENSG00000226111|ENSG00000227420|ENSG00000229861|ENSG00000233813	MRPS18B	not found	not found	not found
ENSG00000176410	DNAJC30	0.317771	0.083474	0.161502
ENSG00000121691	CAT	0.646363	1.45e-08	9.58e-08
ENSG00000114956	DGUOK	-0.200184	0.125757	0.22433
ENSG00000123130	ACOT9	2.35451	7.78e-36	2.15e-34
ENSG00000154930	ACSS1	-0.498076	0.00222267	0.00701212
ENSG00000135002	RFK	0.0949512	0.492087	0.627684
ENSG00000084090	STARD7	0.188422	0.00691863	0.0193018
ENSG00000111666	CHPT1	0.262808	0.0863582	0.165935
ENSG00000228253	MT-ATP8	0.206166	8.53e-07	4.66e-06
ENSG00000113845	TIMMDC1	0.130559	0.317624	0.456915
ENSG00000166118	SPATA19	not found	not found	not found
ENSG00000109854	HTATIP2	not found	not found	not found
ENSG00000053371	AKR7A2	0.111149	0.394505	0.534001
ENSG00000128951	DUT	0.49441	7.78e-06	3.79e-05
ENSG00000198938	MT-CO3	0.429429	5.41e-13	5.2e-12
ENSG00000109016	DHRS7B	-0.249343	0.108311	0.198986
ENSG00000120662	MTRF1	0.0269816	0.902017	0.942664
ENSG00000161558	TMEM143	not found	not found	not found
ENSG00000205309	NT5M	not found	not found	not found
ENSG00000126858	RHOT1	0.126697	0.226275	0.35385
ENSG00000103202	NME4	0.652456	2.83e-19	3.92e-18
ENSG00000136371	MTHFS	-0.245322	0.484879	0.621162
ENSG00000142444	TIMM29	-0.282079	0.0426714	0.0927418
ENSG00000108439	PNPO	not found	not found	not found
ENSG00000165487	MICU2	-0.0574062	0.620033	0.735676
ENSG00000132570	PCBD2	-0.368709	0.00418909	0.0123939
ENSG00000130348	QRSL1	-0.200074	0.0495383	0.105046
ENSG00000063761	ADCK1	-0.00716051	0.976369	0.987534
ENSG00000117592	PRDX6	0.195686	0.0183307	0.045244
ENSG00000184117	NIPSNAP1	-0.101482	0.100043	0.187042
ENSG00000106105	GARS1	-0.128928	0.0400092	0.0878516
ENSG00000183747	ACSM2A	not found	not found	not found
ENSG00000171612	SLC25A33	-0.299764	0.00950618	0.0255885
ENSG00000232859	LYRM9	not found	not found	not found
ENSG00000169228	RAB24	-0.00150137	0.993689	0.996549
ENSG00000162396	PARS2	-0.235981	0.397279	0.536662
ENSG00000172590	MRPL52	0.133981	0.252433	0.384106
ENSG00000177192	PUS1	0.0705117	0.583356	0.705678
ENSG00000125166	GOT2	-0.124733	0.155482	0.264274
ENSG00000213995	NAXD	0.0172127	0.89636	0.938793
ENSG00000198840	MT-ND3	-0.0553232	0.387143	0.527314
ENSG00000110455	ACCS	not found	not found	not found
ENSG00000141378	PTRH2	-0.00579571	0.971044	0.984818
ENSG00000087157	PGS1	-0.161958	0.0954837	0.179937
ENSG00000164830	OXR1	0.455538	0.000138284	0.000558831
ENSG00000143353	LYPLAL1	-0.0815102	0.64288	0.75336
ENSG00000177692|ENSG00000262911	DNAJC28	not found	not found	not found
ENSG00000136877	FPGS	0.148251	0.22635	0.353923
ENSG00000105518	TMEM205	0.39284	0.153059	0.261214
ENSG00000269743	SLC25A53	-0.255113	0.253443	0.385181
ENSG00000183773	AIFM3	not found	not found	not found
ENSG00000008394	MGST1	0.074465	0.570211	0.694964
ENSG00000242114	MTFP1	-0.264462	0.248498	0.379932
ENSG00000181924	COA4	0.270476	0.0538902	0.112815
ENSG00000196290	NIF3L1	-0.212765	0.110456	0.202039
ENSG00000169972	PUSL1	0.0938241	0.652587	0.760642
ENSG00000139410	SDSL	not found	not found	not found
ENSG00000087088	BAX	-0.466038	4.25e-07	2.4e-06
ENSG00000088888	MAVS	0.0654368	0.291815	0.428861
ENSG00000165792	METTL17	-0.136327	0.196816	0.317319
ENSG00000076555	ACACB	0.721563	7.05e-10	5.22e-09
ENSG00000081181	ARG2	1.0645	4.45e-05	0.000194508
ENSG00000107951	MTPAP	-0.0812618	0.417803	0.556086
ENSG00000164051	CCDC51	0.390581	0.14318	0.247679
ENSG00000175600	SUGCT	-0.345721	0.113123	0.205864
ENSG00000087470	DNM1L	-0.0858241	0.126738	0.225546
ENSG00000078618	NRDC	-0.0456113	0.48707	0.623339
ENSG00000171204	TMEM126B	0.251268	0.132354	0.232865
ENSG00000117481	NSUN4	-0.0743233	0.456489	0.594298
ENSG00000111058	ACSS3	not found	not found	not found
ENSG00000124098	FAM210B	-0.0257204	0.78246	0.860654
ENSG00000101546	RBFA	0.391156	0.00229141	0.00721268
ENSG00000172878	METAP1D	-0.0943585	0.648588	0.757638
ENSG00000168710	AHCYL1	0.0629431	0.265913	0.399299
ENSG00000136783	NIPSNAP3A	1.2205	4.3e-05	0.000188122
ENSG00000186205	MTARC1	-0.4941	0.000525382	0.00190301
ENSG00000069509	FUNDC1	0.0248721	0.916547	0.952068
ENSG00000151726	ACSL1	0.498648	0.0123531	0.0322007
ENSG00000203667	COX20	0.109968	0.21084	0.33491
ENSG00000103160	HSDL1	-0.139408	0.0766422	0.150763
ENSG00000159231	CBR3	not found	not found	not found
ENSG00000122085	MTERF4	-0.164008	0.153262	0.261464
ENSG00000213965	NUDT19	not found	not found	not found
ENSG00000013583	HEBP1	0.296341	0.115291	0.209127
ENSG00000110536|ENSG00000285206	PTPMT1	not found	not found	not found
ENSG00000247077	PGAM5	0.0933687	0.336882	0.476381
ENSG00000168393	DTYMK	-0.122988	0.263638	0.397128
ENSG00000065427	KARS1	0.295661	0.000370099	0.0013837
ENSG00000147465	STAR	not found	not found	not found
ENSG00000205981	DNAJC19	0.050222	0.778009	0.857773
ENSG00000036473	OTC	not found	not found	not found
ENSG00000115944	COX7A2L	0.136247	0.251197	0.382726
ENSG00000156469	MTERF3	0.159493	0.334053	0.473319
ENSG00000156398	SFXN2	-0.176507	0.14066	0.244331
ENSG00000169710	FASN	-0.0794511	0.122121	0.219204
ENSG00000158828	PINK1	0.590433	6.53e-05	0.000279159
ENSG00000144120	TMEM177	-0.120197	0.523203	0.654614
ENSG00000198431	TXNRD1	-0.106681	0.122151	0.21923
ENSG00000185875	THNSL1	0.0767423	0.703997	0.801593
ENSG00000160752	FDPS	-0.290988	2e-06	1.05e-05
ENSG00000067064	IDI1	-0.0912992	0.221621	0.348011
ENSG00000177302|ENSG00000284238	TOP3A	not found	not found	not found
ENSG00000181867	FTMT	not found	not found	not found
ENSG00000171989	LDHAL6B	not found	not found	not found
ENSG00000066855	MTFR1	0.0374587	0.776754	0.856993
ENSG00000099968	BCL2L13	0.29481	0.00410338	0.0121635
ENSG00000174173	TRMT10C	0.00301798	0.974826	0.987074
ENSG00000097021	ACOT7	-0.185934	0.0410998	0.0898587
ENSG00000029639	TFB1M	-0.142611	0.290699	0.427717
ENSG00000004059	ARF5	0.315866	0.00256251	0.00798128
ENSG00000005059	MCUB	-0.64082	0.00222415	0.00701522
ENSG00000107815	TWNK	0.164602	0.284829	0.42117
ENSG00000168288	MMADHC	-0.0463869	0.684811	0.786072
ENSG00000143811	PYCR2	-0.219658	0.0711846	0.141941
ENSG00000215845	TSTD1	not found	not found	not found
ENSG00000102897	LYRM1	-0.296022	0.0268163	0.0626703
ENSG00000141447	OSBPL1A	-0.206562	0.0185047	0.0456251
ENSG00000160957	RECQL4	-0.0340146	0.710035	0.806296
ENSG00000229833	PET100	-0.281992	0.108532	0.199264
ENSG00000104381	GDAP1	-0.387954	0.000209959	0.000819033
ENSG00000122033	MTIF3	0.0621733	0.573679	0.697544
ENSG00000076248	UNG	0.151091	0.165498	0.276916
ENSG00000149124	GLYAT	not found	not found	not found
ENSG00000063241	ISOC2	0.457709	0.0121615	0.0317668
ENSG00000159199	ATP5MC1	0.314741	0.0758052	0.14936
ENSG00000151552	QDPR	-0.322257	0.0223	0.0535245
ENSG00000123815	COQ8B	0.327943	0.00617207	0.0174779
ENSG00000105793	GTPBP10	-0.0970206	0.379814	0.519871
ENSG00000100300	TSPO	7.40665	1.2e-12	1.12e-11
ENSG00000167996	FTH1	0.179547	0.00220365	0.00696315
ENSG00000104907	TRMT1	0.512784	0.000110582	0.000453723
ENSG00000133597	ADCK2	0.128714	0.617034	0.733278
ENSG00000279170	TSTD3	not found	not found	not found
ENSG00000134056|ENSG00000278461	MRPS36	not found	not found	not found
ENSG00000172840	PDP2	-0.0171026	0.867417	0.919282
ENSG00000155189|ENSG00000284980	AGPAT5	not found	not found	not found
ENSG00000172366	MCRIP2	0.00422857	0.986504	0.992916
ENSG00000175567	UCP2	0.128747	0.25266	0.384284
ENSG00000147454	SLC25A37	0.127592	0.105669	0.195179
ENSG00000155287	SLC25A28	0.446951	0.0377483	0.0834606
ENSG00000145832	SLC25A48	not found	not found	not found
ENSG00000077713	SLC25A43	not found	not found	not found
ENSG00000140107	SLC25A47	not found	not found	not found
ENSG00000181240	SLC25A41	not found	not found	not found
ENSG00000162461	SLC25A34	not found	not found	not found
ENSG00000120915	EPHX2	0.0706513	0.624705	0.739083
ENSG00000165609	NUDT5	-0.1445	0.111133	0.203012
ENSG00000107745	MICU1	0.205537	0.0561834	0.116896
ENSG00000142168	SOD1	0.399756	2.37e-05	0.000107666
ENSG00000183569	SERHL2	not found	not found	not found
ENSG00000178057	NDUFAF3	0.280553	0.0562949	0.117065
ENSG00000163170	BOLA3	-0.0160916	0.938627	0.965932
ENSG00000145247	OCIAD2	not found	not found	not found
ENSG00000136444	RSAD1	0.237403	0.0949462	0.179026
ENSG00000159685	CHCHD6	-0.0833229	0.64163	0.752211
ENSG00000118246	FASTKD2	-0.225357	0.0866657	0.166361
ENSG00000131779	PEX11B	0.353549	0.0795308	0.155187
ENSG00000184857	TMEM186	not found	not found	not found
ENSG00000140451	PIF1	-0.0440736	0.694665	0.794082
ENSG00000163586	FABP1	not found	not found	not found
ENSG00000101986	ABCD1	-0.191308	0.387667	0.527718
ENSG00000147471	PLPBP	-0.25833	0.000496654	0.00180646
ENSG00000155368	DBI	-0.29375	0.0129995	0.0336342
ENSG00000138035	PNPT1	0.152638	0.0827604	0.160389
ENSG00000184428	TOP1MT	0.152508	0.319738	0.45865
ENSG00000171865	RNASEH1	0.11568	0.228764	0.357057
ENSG00000154258	ABCA9	not found	not found	not found
ENSG00000116171	SCP2	0.217212	0.116762	0.211354
ENSG00000111696	NT5DC3	1.44889	2.83e-20	4.08e-19
ENSG00000182712	CMC4	not found	not found	not found
ENSG00000111716	LDHB	0.0403401	0.424154	0.562659
ENSG00000182362	YBEY	0.43884	0.0992788	0.186013
ENSG00000169567	HINT1	0.0502029	0.592054	0.712834
ENSG00000090432	MUL1	-0.299913	0.0835992	0.161699
ENSG00000166548	TK2	0.192105	0.269273	0.403332
ENSG00000116771	AGMAT	not found	not found	not found
ENSG00000134326	CMPK2	not found	not found	not found
ENSG00000015475	BID	-0.0327917	0.87286	0.923628
ENSG00000213465	ARL2	0.382675	0.00167253	0.0054226
ENSG00000213463	SYNJ2BP	-0.0147285	0.830931	0.895639
ENSG00000168958	MFF	0.0302797	0.748882	0.835836
ENSG00000169738	DCXR	-0.159621	0.23432	0.363975
ENSG00000170502	NUDT9	-0.0843991	0.591825	0.712749
ENSG00000242110	AMACR	0.250453	0.184884	0.301781
ENSG00000048707	VPS13D	0.04761	0.513884	0.646728
ENSG00000170917	NUDT6	0.0761442	0.750414	0.836876
ENSG00000105341	DMAC2	-0.0853916	0.392528	0.532203
ENSG00000122687	MRM2	-0.406857	0.000303629	0.00115167
ENSG00000030110	BAK1	0.245027	0.159132	0.26901
ENSG00000102967	DHODH	-0.0961498	0.609113	0.726743
ENSG00000069535	MAOB	not found	not found	not found
ENSG00000143198	MGST3	0.56038	7.44e-08	4.58e-07
ENSG00000162836	ACP6	0.0425433	0.747881	0.834986
ENSG00000175581	MRPL48	0.117961	0.465324	0.602647
ENSG00000172482	AGXT	not found	not found	not found
ENSG00000100243	CYB5R3	0.495624	2.77e-08	1.78e-07
ENSG00000182810	DDX28	-0.0193024	0.937717	0.965494
ENSG00000127838	PNKD	0.288782	0.163258	0.27409
ENSG00000155970	MICU3	-0.0956725	0.506659	0.640789
ENSG00000176171	BNIP3	0.379516	0.00164873	0.00535788
ENSG00000177034	MTX3	-0.161789	0.155835	0.2647
ENSG00000132781	MUTYH	-0.0378266	0.771544	0.853542
ENSG00000178605	GTPBP6	0.109511	0.242672	0.373452
ENSG00000140459|ENSG00000288362	CYP11A1	not found	not found	not found
ENSG00000109180	OCIAD1	-0.000684474	0.992501	0.996
ENSG00000123600	METTL8	0.236909	0.0364267	0.0811048
ENSG00000250317	SMIM20	0.0791007	0.660003	0.766956
ENSG00000165526	RPUSD4	0.0374036	0.793823	0.869016
ENSG00000111850	SMIM8	-0.400034	0.000260093	0.000998395
ENSG00000172113	NME6	-0.0908321	0.41314	0.551799
ENSG00000105701	FKBP8	0.294486	2.52e-05	0.000114165
ENSG00000215009	ACSM4	not found	not found	not found
ENSG00000160703	NLRX1	-0.408933	0.133727	0.234746
ENSG00000110074	FOXRED1	0.0169975	0.878249	0.927281
ENSG00000162851	TFB2M	-0.114185	0.670017	0.774931
ENSG00000163644	PPM1K	-0.620276	1.73e-09	1.24e-08
ENSG00000135390	ATP5MC2	-0.0371652	0.615371	0.731862
ENSG00000198888	MT-ND1	0.188875	0.190081	0.308602
ENSG00000102125	TAZ	0.210223	0.167804	0.280053
ENSG00000174099	MSRB3	-0.418172	0.00171287	0.00554564
ENSG00000162390	ACOT11	not found	not found	not found
ENSG00000165028	NIPSNAP3B	not found	not found	not found
ENSG00000065057	NTHL1	0.0888322	0.658474	0.765456
ENSG00000198060	MARCHF5	-0.343487	0.000833435	0.00288392
ENSG00000183605	SFXN4	1.15706	3.02e-06	1.56e-05
ENSG00000126814	TRMT5	0.46896	0.000472496	0.00172535
ENSG00000169100	SLC25A6	0.250398	9.03e-05	0.000376622
ENSG00000141437	SLC25A52	not found	not found	not found
ENSG00000114026	OGG1	0.051047	0.560933	0.687382
ENSG00000102794	ACOD1	not found	not found	not found
ENSG00000213339	QTRT1	0.107327	0.399659	0.538582
ENSG00000042286	AIFM2	not found	not found	not found
ENSG00000167815	PRDX2	-0.261332	5.29e-05	0.000228851
ENSG00000112234	FBXL4	0.473242	1.42e-05	6.68e-05
ENSG00000119927	GPAM	0.017507	0.865459	0.918158
ENSG00000125375	DMAC2L	-0.182112	0.0574848	0.119159
ENSG00000137824	RMDN3	0.128678	0.392371	0.532134
ENSG00000122378	PRXL2A	0.126599	0.0900557	0.171709
ENSG00000173915	ATP5MD	0.422749	0.00163861	0.00533245
ENSG00000232838	PET117	-0.0638218	0.774704	0.856068
ENSG00000189221	MAOA	3.27842	3.26e-17	4.12e-16
ENSG00000189227	C15orf61	not found	not found	not found
ENSG00000051341	POLQ	-0.224721	0.00494923	0.0143206
ENSG00000197580	BCO2	not found	not found	not found
ENSG00000165949|ENSG00000275214	IFI27	not found	not found	not found
ENSG00000116791	CRYZ	0.577523	0.000307159	0.00116368
ENSG00000183010	PYCR1	0.633044	5.82e-10	4.36e-09
ENSG00000185973	TMLHE	-0.168073	0.390274	0.530446
ENSG00000173726	TOMM20	0.019125	0.775832	0.856581
ENSG00000196449	YRDC	-0.117246	0.487865	0.623955
ENSG00000162377	COA7	-0.0137695	0.886509	0.93247
ENSG00000100867	DHRS2	not found	not found	not found
ENSG00000151611	MMAA	0.506022	0.0626287	0.12741
ENSG00000100335	MIEF1	0.0046313	0.947957	0.970994
ENSG00000166920	C15orf48	not found	not found	not found
ENSG00000005156	LIG3	-0.0418514	0.529599	0.660027
ENSG00000104765	BNIP3L	0.299373	7.01e-05	0.000298033
ENSG00000215251	FASTKD5	-0.00310361	0.984498	0.991968
ENSG00000116288	PARK7	0.205786	0.0293357	0.0674832
ENSG00000106603	COA1	-0.240977	0.00104467	0.00353156
ENSG00000170516	COX7B2	not found	not found	not found
ENSG00000212907	MT-ND4L	0.194785	5.73e-05	0.00024711
ENSG00000089163	SIRT4	not found	not found	not found
ENSG00000137288	UQCC2	-0.0205232	0.860556	0.914977
ENSG00000135093	USP30	0.263835	0.102599	0.190721
ENSG00000174840	PDE12	0.373282	0.00319416	0.0097397
ENSG00000103024	NME3	not found	not found	not found
ENSG00000132153	DHX30	-0.0260268	0.694364	0.793961
ENSG00000164896	FASTK	0.223031	0.0690777	0.138314
ENSG00000169519	METTL15	-0.11064	0.377444	0.517819
ENSG00000019186	CYP24A1	not found	not found	not found
ENSG00000151014	NOCT	-0.132184	0.533929	0.663508
ENSG00000125779	PANK2	-0.330733	4.01e-05	0.000176423
ENSG00000174990	CA5A	not found	not found	not found
ENSG00000168268	NT5DC2	0.203316	0.00142155	0.00469628
ENSG00000160072	ATAD3B	0.26502	0.0083592	0.0228228
ENSG00000167112	TRUB2	0.0243217	0.794951	0.869704
ENSG00000072062|ENSG00000288516	PRKACA	not found	not found	not found
ENSG00000165644	COMTD1	not found	not found	not found
ENSG00000169169	CPT1C	-0.459683	1.83e-05	8.44e-05
ENSG00000174928	C3orf33	not found	not found	not found
ENSG00000148343	MIGA2	0.139642	0.36506	0.505585
ENSG00000197157	SND1	0.160901	0.00957021	0.025731
ENSG00000182890|ENSG00000288118	GLUD2	not found	not found	not found
ENSG00000186603	HPDL	not found	not found	not found
ENSG00000174606	ANGEL2	-0.169904	0.104859	0.194094
ENSG00000103254	ANTKMT	-0.161321	0.451811	0.589517
ENSG00000204922	UQCC3	-0.0149479	0.950052	0.972448
ENSG00000123131	PRDX4	0.37672	0.0127333	0.0330252
ENSG00000101391	CDK5RAP1	-0.119243	0.29624	0.433764
ENSG00000128050	PAICS	0.064279	0.194653	0.314487
ENSG00000137463	MGARP	not found	not found	not found
ENSG00000119431	HDHD3	0.379522	0.0985327	0.184814
ENSG00000179142	CYP11B2	not found	not found	not found
ENSG00000026652	AGPAT4	-0.0424933	0.590457	0.711674
ENSG00000274523	RCC1L	-0.1422	0.203585	0.325857
ENSG00000222011	FAM185A	-0.303439	0.252337	0.384044
ENSG00000141682	PMAIP1	-0.538921	0.00137336	0.00455
ENSG00000182134	TDRKH	-0.357901	0.0219497	0.0527928
ENSG00000089060	SLC8B1	0.770275	0.00403984	0.0120007
ENSG00000111012	CYP27B1	not found	not found	not found
ENSG00000256525	POLG2	0.132655	0.393667	0.533134
ENSG00000196407	THEM5	not found	not found	not found
ENSG00000100290	BIK	not found	not found	not found
ENSG00000127989	MTERF1	-0.150497	0.406365	0.545027
ENSG00000146410	MTFR2	not found	not found	not found
ENSG00000167468	GPX4	0.278015	0.00121073	0.00405263
ENSG00000196860	TOMM20L	not found	not found	not found
ENSG00000093010	COMT	2.55343	1.53e-15	1.75e-14
ENSG00000139637	MYG1	0.300497	0.0512745	0.108151
ENSG00000006282	SPATA20	0.324751	0.0461285	0.0989594
ENSG00000198754	OXCT2	not found	not found	not found
ENSG00000164366	CCDC127	-0.114721	0.33902	0.47841
ENSG00000008405	CRY1	0.0435162	0.711627	0.807302
ENSG00000066813	ACSM2B	not found	not found	not found
ENSG00000278259|ENSG00000278372	MYO19	not found	not found	not found
ENSG00000125871	MGME1	-0.208171	0.086396	0.16598
ENSG00000108387	SEPTIN4	not found	not found	not found
ENSG00000115468	EFHD1	-1.52394	4.31e-14	4.45e-13
ENSG00000101084	RAB5IF	-0.0839127	0.566806	0.692188
ENSG00000100823	APEX1	-0.0859526	0.224529	0.351747
ENSG00000100596	SPTLC2	0.0851628	0.257812	0.390586
ENSG00000137038	DMAC1	0.138793	0.326766	0.465829
ENSG00000150756	ATPSCKMT	-0.205361	0.170653	0.283771
ENSG00000204099|ENSG00000277926	NEU4	not found	not found	not found
ENSG00000132906	CASP9	0.57797	0.00744266	0.0205947
ENSG00000006530|ENSG00000262327	AGK	not found	not found	not found
ENSG00000143384	MCL1	-0.172647	0.00647502	0.0182432
ENSG00000167264	DUS2	0.0591353	0.705525	0.802538
ENSG00000179598	PLD6	not found	not found	not found
ENSG00000025772	TOMM34	0.458532	0.000422211	0.00155929
ENSG00000100890	PRORP	-0.125418	0.246122	0.377428
ENSG00000187838|ENSG00000284009	PLSCR3	not found	not found	not found
ENSG00000237289	CKMT1B	not found	not found	not found
ENSG00000183648	NDUFB1	0.0417172	0.755057	0.840747
ENSG00000248919	ATP5MF-PTCD1	0.00915904	0.938459	0.96583
ENSG00000064012	CASP8	not found	not found	not found
ENSG00000171552	BCL2L1	-0.362982	3.2e-05	0.000142509
ENSG00000081177	EXD2	0.171096	0.219629	0.345662
ENSG00000170632|ENSG00000282813	ARMC10	not found	not found	not found
ENSG00000177427|ENSG00000284495	MIEF2	not found	not found	not found
ENSG00000113272	THG1L	0.349944	0.049535	0.105046
ENSG00000113384	GOLPH3	0.0657438	0.463824	0.601302
ENSG00000138078	PREPL	0.0434357	0.568796	0.693845
ENSG00000124279	FASTKD3	0.352516	0.179118	0.294787
ENSG00000121289	CEP89	0.241004	0.00946017	0.0254843
ENSG00000186281	GPAT2	not found	not found	not found
ENSG00000188554	NBR1	0.107887	0.244308	0.375266
ENSG00000176720	BOK	2.39238	3.23e-39	1.02e-37
ENSG00000141756	FKBP10	0.68455	2.13e-27	4.3e-26
ENSG00000155542	SETD9	not found	not found	not found
ENSG00000160882	CYP11B1	not found	not found	not found
ENSG00000214756	CSKMT	-0.0661303	0.66627	0.771528
ENSG00000180488	MIGA1	0.214213	0.12618	0.224955
ENSG00000153574	RPIA	0.344713	0.0282106	0.0653371
ENSG00000105327	BBC3	-0.677096	9.96e-05	0.000412371
ENSG00000002330	BAD	0.305789	0.069255	0.13855
ENSG00000171791	BCL2	0.249451	0.00439478	0.0129378
ENSG00000140379	BCL2A1	not found	not found	not found
ENSG00000129473	BCL2L2	0.142383	0.23419	0.363814
ENSG00000164305	CASP3	0.327994	0.00388301	0.0115814
ENSG00000104936	DMPK	0.164123	0.0581917	0.120302
ENSG00000138346	DNA2	-0.277394	0.00083218	0.00288029
ENSG00000198695	MT-ND6	0.142153	0.0188283	0.0463083
ENSG00000185345	PRKN	not found	not found	not found
ENSG00000100601	ALKBH1	-0.0997791	0.600615	0.719809
ENSG00000100151	PICK1	-0.154326	0.467967	0.604834
ENSG00000137875	BCL2L10	not found	not found	not found
ENSG00000108599	AKAP10	-0.107445	0.262564	0.395934
ENSG00000127952	STYXL1	0.000943518	0.995997	0.997943
ENSG00000037474	NSUN2	0.184501	0.0281928	0.0653069
ENSG00000143199	ADCY10	not found	not found	not found
ENSG00000063176	SPHK2	-0.0232169	0.848685	0.907687
ENSG00000178694	NSUN3	-0.585446	5.02e-05	0.000217659
ENSG00000174740	PABPC5	-0.511543	0.0207001	0.0501335
ENSG00000146250	PRSS35	not found	not found	not found
ENSG00000164306	PRIMPOL	0.0974958	0.519519	0.651409
ENSG00000122335	SERAC1	-0.169113	0.185843	0.303064
ENSG00000136874	STX17	-0.0335814	0.794346	0.869373
ENSG00000171103	TRMT61B	0.027504	0.864038	0.91728
ENSG00000186642	PDE2A	not found	not found	not found
ENSG00000107020	PLGRKT	0.997703	3.84e-06	1.95e-05
ENSG00000139160	ETFBKMT	not found	not found	not found
ENSG00000215012	RTL10	0.101249	0.261863	0.395048
ENSG00000153094	BCL2L11	-1.27339	4.83e-44	1.71e-42
ENSG00000134278	SPIRE1	-0.270838	0.000101894	0.000420676
ENSG00000178074	C2orf69	0.266538	0.0197514	0.0482529
ENSG00000184867	ARMCX2	0.776833	4.05e-09	2.8e-08
ENSG00000126947	ARMCX1	2.13171	1.2e-14	1.28e-13
ENSG00000070501	POLB	-0.0409624	0.780759	0.859665
ENSG00000099940	SNAP29	0.251187	0.0370379	0.0821766
ENSG00000102401	ARMCX3	-0.0978813	0.301429	0.439606
ENSG00000198960	ARMCX6	0.111053	0.570891	0.695621
ENSG00000101574	METTL4	0.256034	0.128872	0.228468
ENSG00000153820	SPHKAP	not found	not found	not found
ENSG00000185818	NAT8L	-0.531314	1.07e-05	5.15e-05
ENSG00000204511|ENSG00000206447|ENSG00000225228|ENSG00000226841|ENSG00000226923|ENSG00000228662|ENSG00000231975|ENSG00000238238	MCCD1	not found	not found	not found
ENSG00000225973	PIGBOS1	0.15022	0.34249	0.481503
ENSG00000255154	HTD2	-0.0507097	0.728422	0.820159
ENSG00000230623	RP11_469A15.2	not found	not found	not found
